# Supplementary material for: ATRX immunostaining predicts IDH and H3F3A status in gliomas
Source: Acta Neuropathol Commun. 2016 Jun 16;4:60. doi: 10.1186/s40478-016-0331-6 (PMC4910252; doi:10.1186/s40478-016-0331-6)
Supplement: Additional file 1: — Overview of ATRX staining results in tissue microarrays and full slides in the same tumors. (XLS 36 kb) [file 40478_2016_331_MOESM1_ESM.xls]

## Sheet: Tabelle1
Sample ID	TMA-ID	Age	Sex	Dx	WHO	(P)rimary / ®ecurrent	TMA ATRX (0 loss, 1 no loss)	TMA ATRX_%_positive	Full slide ATRX (0 loss, 1 no loss)	Full slide ATRX_%_positive	IDH1/2	H3F3A
1	1/13	84	F	Glioblastoma	4	P	1	90	1	80	0	0
2	1/13	23	M	Glioblastoma	4	P	0	5	0	5	R132H	0
3	1/13	68	M	Glioblastoma	4	P	1	30	1	50	0	0
4	1/13	30	M	Glioblastoma	4	P	0	5	0	10	R132H	0
5	2/13	68	F	Glioblastoma	4	S	1	60	1	30	R132H	0
6	2/13	45	M	Glioblastoma	4	P	0	5	0	5	0	0
7	2/13	41	M	Glioblastoma	4	P	0	10	0	10	R132H	0
8	2/13	41	M	Glioblastoma	4	P	1	70	1	70	0	0
9	2/13	74	F	Glioblastoma	4	P	1	70	1	80	0	0
10	2/13	43	M	Glioblastoma	4	R	1	90	1	80	0	0
11	2/13	35	M	Glioblastoma	4	S	0	5	0	10	R132H	0
12	2/13	62	M	Glioblastoma	4	P	1	90	1	95	0	0
13	2/13	60	M	Glioblastoma	4	R	1	80	1	70	0	0
14	1/12	33	M	Glioblastoma	4	S	0	5	0	5	0	G34R
15	1/12	33	M	Glioblastoma	4	S	0	5	0	10	R132H	0
16	1/12	60	F	Glioblastoma_oligo	4	P	0	10	0	10	R132H	0
17	2/12	45	M	Glioblastoma_oligo	4	R	0	5	0	10	R132H	0
18	2/12	56	F	Glioblastoma	4	P	1	70	1	90	0	0
19	2/12	66	M	Glioblastoma	4	S	1	90	1	100	0	0
20	2/12	80	F	Glioblastoma	4	P	1	90	1	95	0	0
21	1/08	58	M	Astrocytoma	2	P	0	10	0	10	R132H	0
22	1/08	33	F	Astrocytoma	2	P	0	10	0	5	R132H	0
23	1/08	34	F	Astrocytoma	2	P	1	90	1	90	R132H	0
24	1/08	37	F	Astrocytoma	2	P	1	80	1	70	R132H	0
