# Supplementary material for: ATRX immunostaining predicts IDH and H3F3A status in gliomas
Source: Acta Neuropathol Commun. 2016 Jun 16;4:60. doi: 10.1186/s40478-016-0331-6 (PMC4910252; doi:10.1186/s40478-016-0331-6)
Supplement: Additional file 2: — Additional statistical data for IDH, MGMT, WHO, 1p/19q codeletion, age and diagnosis. (XLSX 11 kb) [file 40478_2016_331_MOESM2_ESM.xlsx]

## Sheet: Tabelle1
Method	Variable	days (mean)	Log-Rang	Wilcoxon	N=
Kaplan-Meier	WHO	1447	<.0001	<.0001	550
Kaplan-Meier	IDH	1441	<.0001	<.0001	511
Parametric Survival fit	age	953		<.0001*	554
Kaplan-Meier	MGMT	980	0.2363	0.1947	210
Kaplan-Meier	IDH - ATRX	1247	0.1389	0.1648	215
Kaplan-Meier	IDH WHO II - ATRX	1620	0.0860	0.0682	100
Kaplan-Meier	IDH WHO III - ATRX	1155	0.3134	0.2847	95
Kaplan-Meier	IDH WHO IV - ATRX	338	0.3382	0.4042	20
Kaplan-Meier	WHO II - ATRX	2092	0.0059	0.0051	130
Kaplan-Meier	WHO III - ATRX	1572	0.0954	0.0627	148
Kaplan-Meier	WHO IV - ATRX	1413	0.3552	0.2804	194
Kaplan-Meier	Astrocytoma -ATRX	1969	<.0001	<.0001	176
Kaplan-Meier	Oligoastrocytoma - ATRX	1365	0.7345	0.7891	49
Kaplan-Meier	Glioblastoma - ATRX	710	0.2707	0.2120	183
Kaplan-Meier	IDH Astrocytoma -ATRX	1919	0.0750	0.2090	97
Kaplan-Meier	IDH Oligoastrocytoma - ATRX	952	0.6979	0.7627	46
Kaplan-Meier	IDH Glioblastoma - ATRX	346	0.2449	0.2755	17
Kaplan-Meier	IDH - no codel (1p/19q intact)	1466	<.0001	<.0001	425
Kaplan-Meier	WHO - no codel (1p/19q intact)	1455	<.0001	<.0001	502
Parametric Survival fit	age - no codel (1p/19q intact)	925		<.0001*	502
				* Effect likelihood
